# Supplementary material for: Hybrid modeling for industrial fermentation processes with an “Intra-Batch Experimental Design”
Source: J Ind Microbiol Biotechnol. 2026 Jun 2;53:kuag014. doi: 10.1093/jimb/kuag014 (PMC13278493; doi:10.1093/jimb/kuag014)
Supplement: kuag014_Supplemental_Files [file kuag014_supplemental_files.zip]

Archive with 5 entries (5 files):
- figureS1_grouped.tif
- FigureS2.png
- FigureS3.png
- FigureS4.png
- Sup_Infos_Hybrid Modeling_revised.docx
